# Supplementary material for: RIOK2 Inhibitor NSC139021 Exerts Anti-Tumor Effects on Glioblastoma via Inducing Skp2-Mediated Cell Cycle Arrest and Apoptosis
Source: Biomedicines. 2021 Sep 17;9(9):1244. doi: 10.3390/biomedicines9091244 (PMC8470931; doi:10.3390/biomedicines9091244)
Supplement: Supplementary file 1 [file biomedicines-09-01244-s001.zip]

Archive with 1 entries (1 files):
- biomedicines-1333986-supplementary.pdf
